# Supplementary material for: Functional Analysis of Durum Wheat GASA1 Protein as a Biotechnological Alternative Against Plant Fungal Pathogens and a Positive Regulator of Biotic Stress Defense
Source: Plants (Basel). 2025 Jan 2;14(1):112. doi: 10.3390/plants14010112 (PMC11723377; doi:10.3390/plants14010112)
Supplement: Supplementary file 1 [file plants-14-00112-s001.zip]

Archive with 1 entries (1 files):
- plants-3310865-supplementary.pdf
